# Supplementary material for: Hemodynamic numerical simulations of the disturbance due to intracoronary flow measurements by a Doppler guide wire
Source: Biomed Eng Online. 2016 Oct 10;15:113. doi: 10.1186/s12938-016-0234-6 (PMC5490210; doi:10.1186/s12938-016-0234-6)
Supplement: Supplementary file 1 — Additional file 1. Fourier coefficient decomposition for the first guess of the Newton’s method. [file 12938_2016_234_MOESM1_ESM.txt]

  4.7184185e+001 -7.3478412e+000 -4.7058906e+000
  0.0000000e+000 -2.2567538e+000  1.0796474e+000
  0.0000000e+000 -4.5814293e+000 -2.8685934e+000
  0.0000000e+000  1.0042709e+000  5.7677832e-002
  0.0000000e+000 -1.7666304e+000  5.6808895e-001
  0.0000000e+000  5.5657007e-001 -7.6587417e-001
  0.0000000e+000 -3.1933082e-001  2.9517537e-001
  0.0000000e+000 -8.9688143e-001  6.1588862e-002
  0.0000000e+000  3.2886768e-002 -2.1539392e-001
  0.0000000e+000 -3.6025945e-002  2.6238317e-001
  0.0000000e+000 -3.2843722e-001 -5.6529618e-001
  0.0000000e+000  1.3855603e-001  3.4996809e-001
  0.0000000e+000 -6.2170698e-001  2.2569725e-002
  0.0000000e+000  2.2631307e-001 -8.0392204e-002
  0.0000000e+000 -2.9604417e-001 -1.0014776e-001
  0.0000000e+000 -1.1025535e-001 -7.2685832e-002
  0.0000000e+000  2.5241521e-001 -1.8315926e-001
  0.0000000e+000 -2.1974385e-001 -1.6438882e-002
  0.0000000e+000  1.3948332e-001 -1.5499693e-001
  0.0000000e+000 -2.0738787e-001 -4.0225052e-004
  0.0000000e+000  6.5033530e-003 -1.5902072e-001
  0.0000000e+000 -1.3190283e-001 -5.5161227e-002
  0.0000000e+000 -3.9082768e-002 -1.1046763e-001
  0.0000000e+000  2.5109643e-002 -5.1658321e-002
  0.0000000e+000 -9.7179762e-002  2.8425910e-002
  0.0000000e+000  3.6216097e-002 -4.5605431e-002
  0.0000000e+000 -1.1749279e-002  2.5125918e-003
  0.0000000e+000 -3.1100629e-002 -7.9950779e-002
  0.0000000e+000 -4.1201639e-002 -3.9902941e-002
  0.0000000e+000 -4.2986707e-002 -2.4325044e-002
  0.0000000e+000 -4.2623074e-002 -4.1115612e-002
  0.0000000e+000 -2.1255782e-002 -3.5668369e-002
  0.0000000e+000 -6.0350898e-002 -2.7905269e-002
  0.0000000e+000 -1.2473847e-002 -1.0316562e-002
  0.0000000e+000 -4.2496103e-002 -4.2921717e-002
  0.0000000e+000 -3.3408634e-002 -1.1336921e-002
  0.0000000e+000 -2.7054201e-002 -7.7496820e-003
  0.0000000e+000 -2.9449814e-002 -2.2629054e-002
  0.0000000e+000 -2.5431819e-002 -2.4917184e-002
  0.0000000e+000 -3.0733525e-002 -1.0847579e-002
  0.0000000e+000 -2.1086034e-002 -1.4011832e-002
  0.0000000e+000 -2.2936626e-002 -1.5759491e-002
  0.0000000e+000 -2.6895132e-002 -1.9680652e-002
  0.0000000e+000 -2.2411174e-002 -1.0073785e-002
  0.0000000e+000 -2.0970768e-002 -1.2709899e-002
  0.0000000e+000 -2.0436270e-002 -1.7974478e-002
  0.0000000e+000 -1.9477830e-002 -1.3949102e-002
  0.0000000e+000 -2.4610716e-002 -3.2068616e-003
  0.0000000e+000 -1.1992937e-002 -1.4028402e-002
  0.0000000e+000 -2.5066961e-002 -9.3275516e-003
