# Supplementary material for: Hemodynamic numerical simulations of the disturbance due to intracoronary flow measurements by a Doppler guide wire
Source: Biomed Eng Online. 2016 Oct 10;15:113. doi: 10.1186/s12938-016-0234-6 (PMC5490210; doi:10.1186/s12938-016-0234-6)
Supplement: Supplementary file 3 — Additional file 3. java macro to be used with Star-CCM+ for inlet condition search (first Newton’s iteration only). [file 12938_2016_234_MOESM3_ESM.java]

// STAR-CCM+ macro: macro.java
// Written by STAR-CCM+ 9.02.005
package macro;

import java.util.*;

import star.common.*;
import star.base.neo.*;

public class macro_newtonian_it1 extends StarMacro {

  public void execute() {
    execute0();
  }

  private void execute0() {

    Simulation simulation_0 = 
      getActiveSimulation();

    Solution solution_0 = 
      simulation_0.getSolution();

    solution_0.clearSolution();

	// In the simulation environment we have set that the inlet velocity is set equal to the content of table "velm"
    FileTable fileTable_0 = 
      ((FileTable) simulation_0.getTableManager().getTable("velm"));

    fileTable_0.setFileName("..\\Vmean\\velm1.csv");

    solution_0.initializeSolution();

    MonitorPlot monitorPlot_0 = 
      ((MonitorPlot) simulation_0.getPlotManager().getPlot("Maximum 1 Monitor Plot"));

    monitorPlot_0.open();
    
    ResidualPlot residualPlot_0 = 
      ((ResidualPlot) simulation_0.getPlotManager().getPlot("Residuals"));

    residualPlot_0.open();
	
	// Run the simulation with the given inlet velocity
    simulation_0.getSimulationIterator().run();

	// Export the maximum value to file
    monitorPlot_0.export(resolvePath("..\\Vmax\\vmax1.csv"), ",");
  }
}
