# Supplementary material for: Hemodynamic numerical simulations of the disturbance due to intracoronary flow measurements by a Doppler guide wire
Source: Biomed Eng Online. 2016 Oct 10;15:113. doi: 10.1186/s12938-016-0234-6 (PMC5490210; doi:10.1186/s12938-016-0234-6)
Supplement: Supplementary file 4 — Additional file 4. Matlab script to iteratively run the CFD simulations with updated inlet velocity for Newton’s method. [file 12938_2016_234_MOESM4_ESM.m]

%function starccm_newton_iteration
clear all; close all; clc;

cd('..\')
root_directory = [pwd '\']

% command_dummy=['!del ' root_directory 'Vmean\velm*'];
% eval(command_dummy)
% command_dummy=['!del ' root_directory 'Vmax\vmax*'];
% eval(command_dummy)

% Reference velocity
% Loading the Fourier decomposition of the velocity signal measured in
% patient based on the equations from http://mathworld.wolfram.com/FourierSeries.html
% These values will be used to get a first guess for the inlet velocity

name= 'Fourier_max2.txt';
datafile=(name);
data=load(datafile);

a0 = data(1,1);			% first wavelength
a = data(1:end,2);		% Fourier coefficient 1
b = data(1:end,3);		% Fourier coefficient 2
N = length(a);			% Number of wavelenghts 
t = 0.63:0.001:1.729;	% The time of one period -0.2s and plus 0.1s
T = 0.83;				% The time of one priod
T2 = T/2;

% yy is Reference MAX measured velocity
v_max_ref = a0/2;
for n = 1:1:N
    v_max_ref = v_max_ref + a(n)*cos(n*t*pi/T2) + b(n)*sin(n*t*pi/T2);
end
v_max_ref=v_max_ref'/100;			% From cm/s to m/s	
t=t-0.629;				            % Shift time to 0s as the start time

% First guess for velm is the Vmax reference
v_mean_1 = v_max_ref';		
N = length(t);
results(1:N,1) = t ;		 
results(1:N,2) = v_mean_1;    

% Writing the inlet velocity(t) to file to be used for running simulation
name_file = [root_directory, 'Vmean\velm' num2str(1) '.csv'];
file_h=fopen(name_file,'w');
fprintf(file_h,'%s\n','"time","velocity"');
fclose(file_h);
dlmwrite(name_file,results,'-append');

% ******************************************

it = 1;				% First iteration, value initialization

% Reading the file with the inlet velocity for iteration 1
name = [root_directory, 'Vmean\velm' num2str(it) '.csv'];
dummy = importdata(name);
t_mean1 = dummy.data(:,1);									% First file column is the time
v_mean_1 = dummy.data(:,2);									% Second file column is the velocity
v_mean_1 = interp1(t_mean1,v_mean_1,t,'linear','extrap');	% Interpolating values to have an inlet velocity value for each time-step in simulation


% Run first iteration reading MAX velocity as first guess
datestr(now)
tic
!starccm+ .starccm_sim\Patient_2_real_position_wire.sim -np 8 -batch .\Macro_java\macro_newtonian_it1.java
toc
% The java macro is used to update the inlet velocity from file and to save to file the maximum velocity in the region of interest


% The content of java macro needs to be updated when proceeding when simulation by replacing some key words
macro_name = [root_directory, '\Macro_java\macro_newtonian.java'];

string = fileread([root_directory, 'Macro_java\macro_newtonian_it1.java']);
string = strrep(string, 'macro_newtonian_it1','macro_newtonian');
string = strrep(string, 'velm1','velm2');
string = strrep(string, 'vmax1','vmax2');

macro_h = fopen(macro_name,'w');
fwrite(macro_h,string,'*char');
fclose(macro_h);

% Reading max value obtained from the previous simulation
% Maximum velocity POINT 1
name = [root_directory, 'Vmax\vmax' num2str(it) '.csv'];
dummy = importdata(name);
t_max1 = dummy.data(:,1);
v_max_1 = dummy.data(:,2);
v_max_1 = interp1(t_max1,v_max_1,t,'linear','extrap');

%%% Calculating error from reference solution
for j=2:length(v_max_ref)
    error(j)=abs((v_max_1(j)-v_max_ref(j))/v_max_ref(j))*100;                    %error for velocity
end
err_mean=mean(error);
err_max=max(error);

disp('**********************************************************************************************')
disp(['Iteration: ', num2str(it), '  Error mean: ', num2str(err_mean), '  Error max: ', num2str(err_max)])
disp('**********************************************************************************************')

% Arbitrary increment of the inlet velocity to calculate the first derivative, some tests have shown that this is a "good" value, even if case-dependent
dx = 0.01;
while (err_mean>1 || err_max>5 && it < 15)     % In order to save time of computation we limited iteration to 15 
    %%% Updating the value of the vmean for the new simulation and writing
    %%% it to file
    v_mean_dx = v_mean_1 + dx;
    
    N = length(v_mean_dx);
    results(1:N,1) = t ;
    results(1:N,2) = v_mean_dx;
    name_Vmean_new = [root_directory, 'Vmean\velm' num2str(it+1) '.csv'];
    file_h=fopen(name_Vmean_new,'w');
    fprintf(file_h,'%s\n','"time","velocity"');
    fclose(file_h);
    dlmwrite(name_Vmean_new,results,'-append');
    
    disp(['ITER =',num2str(it+1)]);
    % Running the simulation with a new value of the inlet velocity, which is a "small" increment with respect to the previous value (e.g. to calculate the derivative)
    datestr(now)
    tic
     !starccm+ .\starccm_sim\Patient_2_real_position_wire.sim -np 8 -batch .\Macro_java\macro_newtonian.java > logfile.log
    toc
    
    %% Maximum velocity for simulation of the "small increment" of the inlet velocity
    name = [root_directory, 'Vmax\vmax' num2str(it+1) '.csv'];
    dummy = importdata(name);
    t_max2 = dummy.data(:,1);
    v_max_dx = dummy.data(:,2);
    v_max_dx = interp1(t_max2,v_max_dx,t,'linear','extrap');
    
    %% Updating the macro
    string = fileread(macro_name);
    string = strrep(string, ['velm' num2str(it+1)],['velm' num2str(it+2)]);
    string = strrep(string, ['vmax' num2str(it+1)],['vmax' num2str(it+2)]);
    
    macro_h = fopen(macro_name,'w');
    fwrite(macro_h,string,'*char');
    fclose(macro_h);
    
    %% Error for point max velocity
    % We want that the max velocity in simulation is equal to the measured velocity and the we evaluate the difference
    Err1 = (v_max_1 - v_max_ref');
    
    %% Updating the velocity using newton-raphson method
    % The new value of the inlet velocity is equal to the old value "corrected" by the Newton's method
    v_mean_new = v_mean_1 - (Err1.*dx)./(v_max_dx-v_max_1);
    
    %% Saving to file the new v_mean
    N = length(v_mean_new);
    results(1:N,1) = t ;
    results(1:N,2) = v_mean_new;
    name_Vmean_new = [root_directory, 'Vmean\velm' num2str(it+2) '.csv'];
    file_h=fopen(name_Vmean_new,'w');
    fprintf(file_h,'%s\n','"time","velocity"');
    fclose(file_h);
    dlmwrite(name_Vmean_new,results,'-append');
    
    disp(['ITER =',num2str(it+2)]);
    % Running the simulation with the "corrected" value of the inlet velocity
    datestr(now)
    tic
    !starccm+ .\starccm_sim\Patient_2_real_position_wire.sim -np 8 -batch .\Macro_java\macro_newtonian.java > logfile.log
    toc
    
    % Extracting the maximum velocity from the region of interest 
    name = [root_directory, 'Vmax\vmax' num2str(it+2) '.csv'];
    dummy = importdata(name);
    t_max1 = dummy.data(:,1);
    v_max_1 = dummy.data(:,2);
    v_max_1 = interp1(t_max1,v_max_1,t,'linear','extrap');

	% Calculating the difference with respect to the target max velocity value (e.g. the measured one)
    for j=2:length(v_max_ref)
        error(j)=abs((v_max_1(j)-v_max_ref(j))/v_max_ref(j))*100;                      %error for velocity
    end
    err_mean=mean(error);
    err_max=max(error);
    
    disp('**********************************************************************************************')
    disp(['Iteration: ', num2str(it+2), '  Error mean: ', num2str(err_mean), '  Error max: ', num2str(err_max)])
    disp('**********************************************************************************************')

    it = it+2;				% increment the iteration counter, in order to continue the loop, if necessary
    v_mean_1 = v_mean_new;
    
    %%% Updating the macro
    string = fileread(macro_name);
    string = strrep(string, ['velm' num2str(it)],['velm' num2str(it+1)]);
    string = strrep(string, ['vmax' num2str(it)],['vmax' num2str(it+1)]);
    
    macro_h = fopen(macro_name,'w');
    fwrite(macro_h,string,'*char');
    fclose(macro_h);
    
    % Display errors
    disp(['Mean error condition: ', err_mean>1]);
    disp(['Max error condition: ', err_max>5]);
    disp(['Max number of iteration exceeded: ', it < 15]);

    
end % END of WHILE loop: conditions on errors or max number of iterations are satisfied

% Loop is finished
string = fileread(macro_name);
string = strrep(string, ['velm' num2str(it)],['velm' num2str(1)]);
string = strrep(string, ['vmax' num2str(it)],['vmax' num2str(1)]);

macro_h = fopen(macro_name,'w');
fwrite(macro_h,string,'*char');
fclose(macro_h);

disp('**********************************************************************************************')
disp(' FINISHED ')
disp('**********************************************************************************************')

    
